# Supplementary material for: The Effect of Tooth Loss on Depression and Anxiety Among Older Adults in China: The Mediating Role of Dietary Diversity
Source: Nutrients. 2026 Mar 12;18(6):893. doi: 10.3390/nu18060893 (PMC13028850; doi:10.3390/nu18060893)
Supplement: Supplementary file 1 [file nutrients-18-00893-s001.zip]

Archive with 1 entries (1 files):
- nutrients-4164114-supplementary.pdf
